# Supplementary material for: Risk and Resilience: How Is the Health of Older Adults and Immigrant People Living in Canada Impacted by Climate- and Air Pollution-Related Exposures?
Source: Int J Environ Res Public Health. 2021 Oct 9;18(20):10575. doi: 10.3390/ijerph182010575 (PMC8535805; doi:10.3390/ijerph182010575)
Supplement: Supplementary file 1 [file ijerph-18-10575-s001.zip]

Archive with 2 entries (2 files):
- Tilstra_IJERPH_S1.pdf
- Tilstra_IJERPH_S2.pdf
